# Supplementary material for: Specific In Vivo Ablation of Lrig1-Positive Follicular Progenitor Cells Results in Sebaceous Gland Loss in Mice
Source: Int J Mol Sci. 2026 Feb 3;27(3):1513. doi: 10.3390/ijms27031513 (PMC12897776; doi:10.3390/ijms27031513)
Supplement: Supplementary file 1 [file ijms-27-01513-s001.zip]

Archive with 1 entries (1 files):
- ijms-4023121-supplementary.pdf
